# Supplementary material for: Fluorescent-Dye-Labeled Amino Acids for Real-Time Imaging in Arabidopsis thaliana
Source: Molecules. 2023 Mar 31;28(7):3126. doi: 10.3390/molecules28073126 (PMC10095931; doi:10.3390/molecules28073126)
Supplement: Supplementary file 1 [file molecules-28-03126-s001.zip]

Archive with 1 entries (1 files):
- molecules-2258153-supplementary.pdf
